# Supplementary material for: Predicting firm creation in rural Texas: A multi-model machine learning approach to a complex policy problem
Source: PLoS One. 2023 Jun 23;18(6):e0287217. doi: 10.1371/journal.pone.0287217 (PMC10289456; doi:10.1371/journal.pone.0287217)
Supplement: S1 File — (ZIP) [file pone.0287217.s002.zip]

Archive with 340 entries (273 files):
- S2 - Replication Data/
- __MACOSX/._S2 - Replication Data
- S2 - Replication Data/.Rhistory
- __MACOSX/S2 - Replication Data/._.Rhistory
- S2 - Replication Data/newfirms_statmodels_v4_urban.Rmd
- __MACOSX/S2 - Replication Data/._newfirms_statmodels_v4_urban.Rmd
- S2 - Replication Data/newfirms_statmodels_v5_rural.html
- __MACOSX/S2 - Replication Data/._newfirms_statmodels_v5_rural.html
- S2 - Replication Data/newfirms_statmodels_v5_rural.Rmd
- __MACOSX/S2 - Replication Data/._newfirms_statmodels_v5_rural.Rmd
- S2 - Replication Data/S2 - Replication Data.Rproj
- __MACOSX/S2 - Replication Data/._S2 - Replication Data.Rproj
- S2 - Replication Data/merged_data2.Rdata
- __MACOSX/S2 - Replication Data/._merged_data2.Rdata
- S2 - Replication Data/.Rproj.user/
- __MACOSX/S2 - Replication Data/._.Rproj.user
- S2 - Replication Data/newfirms_statmodels_v4_rural.Rmd
- __MACOSX/S2 - Replication Data/._newfirms_statmodels_v4_rural.Rmd
- S2 - Replication Data/.Rproj.user/D216D5E4/
- __MACOSX/S2 - Replication Data/.Rproj.user/._D216D5E4
- S2 - Replication Data/.Rproj.user/shared/
- __MACOSX/S2 - Replication Data/.Rproj.user/._shared
- S2 - Replication Data/.Rproj.user/9A4FB547/
- __MACOSX/S2 - Replication Data/.Rproj.user/._9A4FB547
- S2 - Replication Data/.Rproj.user/D216D5E4/pcs/
- __MACOSX/S2 - Replication Data/.Rproj.user/D216D5E4/._pcs
- S2 - Replication Data/.Rproj.user/D216D5E4/bibliography-index/
- __MACOSX/S2 - Replication Data/.Rproj.user/D216D5E4/._bibliography-index
- S2 - Replication Data/.Rproj.user/D216D5E4/tutorial/
- __MACOSX/S2 - Replication Data/.Rproj.user/D216D5E4/._tutorial
- S2 - Replication Data/.Rproj.user/D216D5E4/saved_source_markers
- __MACOSX/S2 - Replication Data/.Rproj.user/D216D5E4/._saved_source_markers
- S2 - Replication Data/.Rproj.user/D216D5E4/explorer-cache/
- __MACOSX/S2 - Replication Data/.Rproj.user/D216D5E4/._explorer-cache
- S2 - Replication Data/.Rproj.user/D216D5E4/rmd-outputs
- __MACOSX/S2 - Replication Data/.Rproj.user/D216D5E4/._rmd-outputs
- S2 - Replication Data/.Rproj.user/D216D5E4/unsaved-notebooks/
- __MACOSX/S2 - Replication Data/.Rproj.user/D216D5E4/._unsaved-notebooks
- S2 - Replication Data/.Rproj.user/D216D5E4/sources/
- __MACOSX/S2 - Replication Data/.Rproj.user/D216D5E4/._sources
- S2 - Replication Data/.Rproj.user/D216D5E4/profiles-cache/
- __MACOSX/S2 - Replication Data/.Rproj.user/D216D5E4/._profiles-cache
- S2 - Replication Data/.Rproj.user/D216D5E4/ctx/
- __MACOSX/S2 - Replication Data/.Rproj.user/D216D5E4/._ctx
- S2 - Replication Data/.Rproj.user/D216D5E4/viewer-cache/
- __MACOSX/S2 - Replication Data/.Rproj.user/D216D5E4/._viewer-cache
- S2 - Replication Data/.Rproj.user/D216D5E4/presentation/
- __MACOSX/S2 - Replication Data/.Rproj.user/D216D5E4/._presentation
- S2 - Replication Data/.Rproj.user/shared/notebooks/
- __MACOSX/S2 - Replication Data/.Rproj.user/shared/._notebooks
- S2 - Replication Data/.Rproj.user/9A4FB547/bibliography-index/
- __MACOSX/S2 - Replication Data/.Rproj.user/9A4FB547/._bibliography-index
- S2 - Replication Data/.Rproj.user/9A4FB547/tutorial/
- __MACOSX/S2 - Replication Data/.Rproj.user/9A4FB547/._tutorial
- S2 - Replication Data/.Rproj.user/9A4FB547/explorer-cache/
- __MACOSX/S2 - Replication Data/.Rproj.user/9A4FB547/._explorer-cache
- S2 - Replication Data/.Rproj.user/9A4FB547/sources/
- __MACOSX/S2 - Replication Data/.Rproj.user/9A4FB547/._sources
- S2 - Replication Data/.Rproj.user/9A4FB547/profiles-cache/
- __MACOSX/S2 - Replication Data/.Rproj.user/9A4FB547/._profiles-cache
- S2 - Replication Data/.Rproj.user/9A4FB547/ctx/
- __MACOSX/S2 - Replication Data/.Rproj.user/9A4FB547/._ctx
- S2 - Replication Data/.Rproj.user/9A4FB547/viewer-cache/
- __MACOSX/S2 - Replication Data/.Rproj.user/9A4FB547/._viewer-cache
- S2 - Replication Data/.Rproj.user/9A4FB547/jobs/
- __MACOSX/S2 - Replication Data/.Rproj.user/9A4FB547/._jobs
- S2 - Replication Data/.Rproj.user/9A4FB547/presentation/
- __MACOSX/S2 - Replication Data/.Rproj.user/9A4FB547/._presentation
- S2 - Replication Data/.Rproj.user/D216D5E4/pcs/source-pane.pper
- __MACOSX/S2 - Replication Data/.Rproj.user/D216D5E4/pcs/._source-pane.pper
- S2 - Replication Data/.Rproj.user/D216D5E4/pcs/windowlayoutstate.pper
- __MACOSX/S2 - Replication Data/.Rproj.user/D216D5E4/pcs/._windowlayoutstate.pper
- S2 - Replication Data/.Rproj.user/D216D5E4/pcs/workbench-pane.pper
- __MACOSX/S2 - Replication Data/.Rproj.user/D216D5E4/pcs/._workbench-pane.pper
- S2 - Replication Data/.Rproj.user/D216D5E4/pcs/files-pane.pper
- __MACOSX/S2 - Replication Data/.Rproj.user/D216D5E4/pcs/._files-pane.pper
- S2 - Replication Data/.Rproj.user/D216D5E4/unsaved-notebooks/59EC2733/
- __MACOSX/S2 - Replication Data/.Rproj.user/D216D5E4/unsaved-notebooks/._59EC2733
- S2 - Replication Data/.Rproj.user/D216D5E4/sources/prop/
- __MACOSX/S2 - Replication Data/.Rproj.user/D216D5E4/sources/._prop
- S2 - Replication Data/.Rproj.user/D216D5E4/sources/per/
- __MACOSX/S2 - Replication Data/.Rproj.user/D216D5E4/sources/._per
- S2 - Replication Data/.Rproj.user/shared/notebooks/154737BF-newfirms_statmodels_v5_rural/
- __MACOSX/S2 - Replication Data/.Rproj.user/shared/notebooks/._154737BF-newfirms_statmodels_v5_rural
- S2 - Replication Data/.Rproj.user/shared/notebooks/paths
- __MACOSX/S2 - Replication Data/.Rproj.user/shared/notebooks/._paths
- S2 - Replication Data/.Rproj.user/shared/notebooks/patch-chunk-names
- __MACOSX/S2 - Replication Data/.Rproj.user/shared/notebooks/._patch-chunk-names
- S2 - Replication Data/.Rproj.user/shared/notebooks/4879ECED-newfirms_statmodels_v4_urban/
- __MACOSX/S2 - Replication Data/.Rproj.user/shared/notebooks/._4879ECED-newfirms_statmodels_v4_urban
- S2 - Replication Data/.Rproj.user/shared/notebooks/D179A329-newfirms_statmodels_v4_rural/
- __MACOSX/S2 - Replication Data/.Rproj.user/shared/notebooks/._D179A329-newfirms_statmodels_v4_rural
- S2 - Replication Data/.Rproj.user/shared/notebooks/BF98B31B-newfirms_statmodels_v4_rural/
- __MACOSX/S2 - Replication Data/.Rproj.user/shared/notebooks/._BF98B31B-newfirms_statmodels_v4_rural
- S2 - Replication Data/.Rproj.user/9A4FB547/sources/prop/
- __MACOSX/S2 - Replication Data/.Rproj.user/9A4FB547/sources/._prop
- S2 - Replication Data/.Rproj.user/9A4FB547/sources/s-FBE65AB0/
- __MACOSX/S2 - Replication Data/.Rproj.user/9A4FB547/sources/._s-FBE65AB0
- S2 - Replication Data/.Rproj.user/9A4FB547/jobs/E493A864-output.json
- __MACOSX/S2 - Replication Data/.Rproj.user/9A4FB547/jobs/._E493A864-output.json
- S2 - Replication Data/.Rproj.user/D216D5E4/unsaved-notebooks/59EC2733/1/
- __MACOSX/S2 - Replication Data/.Rproj.user/D216D5E4/unsaved-notebooks/59EC2733/._1
- S2 - Replication Data/.Rproj.user/D216D5E4/sources/prop/INDEX
- __MACOSX/S2 - Replication Data/.Rproj.user/D216D5E4/sources/prop/._INDEX
- S2 - Replication Data/.Rproj.user/D216D5E4/sources/per/u/
- __MACOSX/S2 - Replication Data/.Rproj.user/D216D5E4/sources/per/._u
- S2 - Replication Data/.Rproj.user/D216D5E4/sources/per/t/
- __MACOSX/S2 - Replication Data/.Rproj.user/D216D5E4/sources/per/._t
- S2 - Replication Data/.Rproj.user/shared/notebooks/154737BF-newfirms_statmodels_v5_rural/1/
- __MACOSX/S2 - Replication Data/.Rproj.user/shared/notebooks/154737BF-newfirms_statmodels_v5_rural/._1
- S2 - Replication Data/.Rproj.user/shared/notebooks/4879ECED-newfirms_statmodels_v4_urban/1/
- __MACOSX/S2 - Replication Data/.Rproj.user/shared/notebooks/4879ECED-newfirms_statmodels_v4_urban/._1
- S2 - Replication Data/.Rproj.user/shared/notebooks/D179A329-newfirms_statmodels_v4_rural/1/
- __MACOSX/S2 - Replication Data/.Rproj.user/shared/notebooks/D179A329-newfirms_statmodels_v4_rural/._1
- S2 - Replication Data/.Rproj.user/shared/notebooks/BF98B31B-newfirms_statmodels_v4_rural/1/
- __MACOSX/S2 - Replication Data/.Rproj.user/shared/notebooks/BF98B31B-newfirms_statmodels_v4_rural/._1
- S2 - Replication Data/.Rproj.user/9A4FB547/sources/prop/A9ED1628
- __MACOSX/S2 - Replication Data/.Rproj.user/9A4FB547/sources/prop/._A9ED1628
- S2 - Replication Data/.Rproj.user/9A4FB547/sources/prop/C6F5B4B6
- __MACOSX/S2 - Replication Data/.Rproj.user/9A4FB547/sources/prop/._C6F5B4B6
- S2 - Replication Data/.Rproj.user/9A4FB547/sources/prop/6FBB6674
- __MACOSX/S2 - Replication Data/.Rproj.user/9A4FB547/sources/prop/._6FBB6674
- S2 - Replication Data/.Rproj.user/9A4FB547/sources/prop/075EAA5C
- __MACOSX/S2 - Replication Data/.Rproj.user/9A4FB547/sources/prop/._075EAA5C
- S2 - Replication Data/.Rproj.user/9A4FB547/sources/prop/INDEX
- __MACOSX/S2 - Replication Data/.Rproj.user/9A4FB547/sources/prop/._INDEX
- S2 - Replication Data/.Rproj.user/9A4FB547/sources/s-FBE65AB0/10B032FF-contents
- __MACOSX/S2 - Replication Data/.Rproj.user/9A4FB547/sources/s-FBE65AB0/._10B032FF-contents
- S2 - Replication Data/.Rproj.user/9A4FB547/sources/s-FBE65AB0/F351B3E5-contents
- __MACOSX/S2 - Replication Data/.Rproj.user/9A4FB547/sources/s-FBE65AB0/._F351B3E5-contents
- S2 - Replication Data/.Rproj.user/9A4FB547/sources/s-FBE65AB0/79BFFA6C-contents
- __MACOSX/S2 - Replication Data/.Rproj.user/9A4FB547/sources/s-FBE65AB0/._79BFFA6C-contents
- S2 - Replication Data/.Rproj.user/9A4FB547/sources/s-FBE65AB0/EE12EE9A-contents
- __MACOSX/S2 - Replication Data/.Rproj.user/9A4FB547/sources/s-FBE65AB0/._EE12EE9A-contents
- S2 - Replication Data/.Rproj.user/9A4FB547/sources/s-FBE65AB0/026DAD08-contents
- __MACOSX/S2 - Replication Data/.Rproj.user/9A4FB547/sources/s-FBE65AB0/._026DAD08-contents
- S2 - Replication Data/.Rproj.user/9A4FB547/sources/s-FBE65AB0/D93580A3-contents
- __MACOSX/S2 - Replication Data/.Rproj.user/9A4FB547/sources/s-FBE65AB0/._D93580A3-contents
- S2 - Replication Data/.Rproj.user/9A4FB547/sources/s-FBE65AB0/2CA0680F-contents
- __MACOSX/S2 - Replication Data/.Rproj.user/9A4FB547/sources/s-FBE65AB0/._2CA0680F-contents
- S2 - Replication Data/.Rproj.user/9A4FB547/sources/s-FBE65AB0/B094873D
- __MACOSX/S2 - Replication Data/.Rproj.user/9A4FB547/sources/s-FBE65AB0/._B094873D
- S2 - Replication Data/.Rproj.user/9A4FB547/sources/s-FBE65AB0/FCC398D6-contents
- __MACOSX/S2 - Replication Data/.Rproj.user/9A4FB547/sources/s-FBE65AB0/._FCC398D6-contents
- S2 - Replication Data/.Rproj.user/9A4FB547/sources/s-FBE65AB0/B094873D-contents
- __MACOSX/S2 - Replication Data/.Rproj.user/9A4FB547/sources/s-FBE65AB0/._B094873D-contents
- S2 - Replication Data/.Rproj.user/9A4FB547/sources/s-FBE65AB0/24D88691-contents
- __MACOSX/S2 - Replication Data/.Rproj.user/9A4FB547/sources/s-FBE65AB0/._24D88691-contents
- S2 - Replication Data/.Rproj.user/9A4FB547/sources/s-FBE65AB0/38210EDE-contents
- __MACOSX/S2 - Replication Data/.Rproj.user/9A4FB547/sources/s-FBE65AB0/._38210EDE-contents
- S2 - Replication Data/.Rproj.user/9A4FB547/sources/s-FBE65AB0/D043259F-contents
- __MACOSX/S2 - Replication Data/.Rproj.user/9A4FB547/sources/s-FBE65AB0/._D043259F-contents
- S2 - Replication Data/.Rproj.user/9A4FB547/sources/s-FBE65AB0/24D88691
- __MACOSX/S2 - Replication Data/.Rproj.user/9A4FB547/sources/s-FBE65AB0/._24D88691
- S2 - Replication Data/.Rproj.user/9A4FB547/sources/s-FBE65AB0/915964A4-contents
- __MACOSX/S2 - Replication Data/.Rproj.user/9A4FB547/sources/s-FBE65AB0/._915964A4-contents
- S2 - Replication Data/.Rproj.user/9A4FB547/sources/s-FBE65AB0/00928207-contents
- __MACOSX/S2 - Replication Data/.Rproj.user/9A4FB547/sources/s-FBE65AB0/._00928207-contents
- S2 - Replication Data/.Rproj.user/9A4FB547/sources/s-FBE65AB0/6BEBF370-contents
- __MACOSX/S2 - Replication Data/.Rproj.user/9A4FB547/sources/s-FBE65AB0/._6BEBF370-contents
- S2 - Replication Data/.Rproj.user/9A4FB547/sources/s-FBE65AB0/11AC2588-contents
- __MACOSX/S2 - Replication Data/.Rproj.user/9A4FB547/sources/s-FBE65AB0/._11AC2588-contents
- S2 - Replication Data/.Rproj.user/9A4FB547/sources/s-FBE65AB0/38210EDE
- __MACOSX/S2 - Replication Data/.Rproj.user/9A4FB547/sources/s-FBE65AB0/._38210EDE
- S2 - Replication Data/.Rproj.user/9A4FB547/sources/s-FBE65AB0/3ECD837B-contents
- __MACOSX/S2 - Replication Data/.Rproj.user/9A4FB547/sources/s-FBE65AB0/._3ECD837B-contents
- S2 - Replication Data/.Rproj.user/9A4FB547/sources/s-FBE65AB0/lock_file
- __MACOSX/S2 - Replication Data/.Rproj.user/9A4FB547/sources/s-FBE65AB0/._lock_file
- S2 - Replication Data/.Rproj.user/D216D5E4/unsaved-notebooks/59EC2733/1/chunks.json
- __MACOSX/S2 - Replication Data/.Rproj.user/D216D5E4/unsaved-notebooks/59EC2733/1/._chunks.json
- S2 - Replication Data/.Rproj.user/shared/notebooks/154737BF-newfirms_statmodels_v5_rural/1/9A4FB547FBE65AB0/
- __MACOSX/S2 - Replication Data/.Rproj.user/shared/notebooks/154737BF-newfirms_statmodels_v5_rural/1/._9A4FB547FBE65AB0
- S2 - Replication Data/.Rproj.user/shared/notebooks/154737BF-newfirms_statmodels_v5_rural/1/s/
- __MACOSX/S2 - Replication Data/.Rproj.user/shared/notebooks/154737BF-newfirms_statmodels_v5_rural/1/._s
- S2 - Replication Data/.Rproj.user/shared/notebooks/4879ECED-newfirms_statmodels_v4_urban/1/s/
- __MACOSX/S2 - Replication Data/.Rproj.user/shared/notebooks/4879ECED-newfirms_statmodels_v4_urban/1/._s
- S2 - Replication Data/.Rproj.user/shared/notebooks/D179A329-newfirms_statmodels_v4_rural/1/9A4FB547FBE65AB0/
- __MACOSX/S2 - Replication Data/.Rproj.user/shared/notebooks/D179A329-newfirms_statmodels_v4_rural/1/._9A4FB547FBE65AB0
- S2 - Replication Data/.Rproj.user/shared/notebooks/BF98B31B-newfirms_statmodels_v4_rural/1/s/
- __MACOSX/S2 - Replication Data/.Rproj.user/shared/notebooks/BF98B31B-newfirms_statmodels_v4_rural/1/._s
- S2 - Replication Data/.Rproj.user/shared/notebooks/154737BF-newfirms_statmodels_v5_rural/1/9A4FB547FBE65AB0/chunks.json
- __MACOSX/S2 - Replication Data/.Rproj.user/shared/notebooks/154737BF-newfirms_statmodels_v5_rural/1/9A4FB547FBE65AB0/._chunks.json
- S2 - Replication Data/.Rproj.user/shared/notebooks/154737BF-newfirms_statmodels_v5_rural/1/s/ci4kqq9hjyhtc/
- __MACOSX/S2 - Replication Data/.Rproj.user/shared/notebooks/154737BF-newfirms_statmodels_v5_rural/1/s/._ci4kqq9hjyhtc
- S2 - Replication Data/.Rproj.user/shared/notebooks/154737BF-newfirms_statmodels_v5_rural/1/s/c99hqu1w2e4vq/
- __MACOSX/S2 - Replication Data/.Rproj.user/shared/notebooks/154737BF-newfirms_statmodels_v5_rural/1/s/._c99hqu1w2e4vq
- S2 - Replication Data/.Rproj.user/shared/notebooks/154737BF-newfirms_statmodels_v5_rural/1/s/c119fj42ferto/
- __MACOSX/S2 - Replication Data/.Rproj.user/shared/notebooks/154737BF-newfirms_statmodels_v5_rural/1/s/._c119fj42ferto
- S2 - Replication Data/.Rproj.user/shared/notebooks/154737BF-newfirms_statmodels_v5_rural/1/s/cxi8kqbzibwm3/
- __MACOSX/S2 - Replication Data/.Rproj.user/shared/notebooks/154737BF-newfirms_statmodels_v5_rural/1/s/._cxi8kqbzibwm3
- S2 - Replication Data/.Rproj.user/shared/notebooks/154737BF-newfirms_statmodels_v5_rural/1/s/ctmbo54tfko7t/
- __MACOSX/S2 - Replication Data/.Rproj.user/shared/notebooks/154737BF-newfirms_statmodels_v5_rural/1/s/._ctmbo54tfko7t
- S2 - Replication Data/.Rproj.user/shared/notebooks/154737BF-newfirms_statmodels_v5_rural/1/s/chunks.json
- __MACOSX/S2 - Replication Data/.Rproj.user/shared/notebooks/154737BF-newfirms_statmodels_v5_rural/1/s/._chunks.json
- S2 - Replication Data/.Rproj.user/shared/notebooks/154737BF-newfirms_statmodels_v5_rural/1/s/csetup_chunk/
- __MACOSX/S2 - Replication Data/.Rproj.user/shared/notebooks/154737BF-newfirms_statmodels_v5_rural/1/s/._csetup_chunk
- S2 - Replication Data/.Rproj.user/shared/notebooks/4879ECED-newfirms_statmodels_v4_urban/1/s/cvwz3o3j5i0sd/
- __MACOSX/S2 - Replication Data/.Rproj.user/shared/notebooks/4879ECED-newfirms_statmodels_v4_urban/1/s/._cvwz3o3j5i0sd
- S2 - Replication Data/.Rproj.user/shared/notebooks/4879ECED-newfirms_statmodels_v4_urban/1/s/c18n3gm3srupp/
- __MACOSX/S2 - Replication Data/.Rproj.user/shared/notebooks/4879ECED-newfirms_statmodels_v4_urban/1/s/._c18n3gm3srupp
- S2 - Replication Data/.Rproj.user/shared/notebooks/4879ECED-newfirms_statmodels_v4_urban/1/s/c9n27mfbo67uf/
- __MACOSX/S2 - Replication Data/.Rproj.user/shared/notebooks/4879ECED-newfirms_statmodels_v4_urban/1/s/._c9n27mfbo67uf
- S2 - Replication Data/.Rproj.user/shared/notebooks/4879ECED-newfirms_statmodels_v4_urban/1/s/cpdvdrajgf20t/
- __MACOSX/S2 - Replication Data/.Rproj.user/shared/notebooks/4879ECED-newfirms_statmodels_v4_urban/1/s/._cpdvdrajgf20t
- S2 - Replication Data/.Rproj.user/shared/notebooks/4879ECED-newfirms_statmodels_v4_urban/1/s/crs33r5v3wfwu/
- __MACOSX/S2 - Replication Data/.Rproj.user/shared/notebooks/4879ECED-newfirms_statmodels_v4_urban/1/s/._crs33r5v3wfwu
- S2 - Replication Data/.Rproj.user/shared/notebooks/4879ECED-newfirms_statmodels_v4_urban/1/s/cwt07oof1562i/
- __MACOSX/S2 - Replication Data/.Rproj.user/shared/notebooks/4879ECED-newfirms_statmodels_v4_urban/1/s/._cwt07oof1562i
- S2 - Replication Data/.Rproj.user/shared/notebooks/4879ECED-newfirms_statmodels_v4_urban/1/s/cyi7zcyjmgwgo/
- __MACOSX/S2 - Replication Data/.Rproj.user/shared/notebooks/4879ECED-newfirms_statmodels_v4_urban/1/s/._cyi7zcyjmgwgo
- S2 - Replication Data/.Rproj.user/shared/notebooks/4879ECED-newfirms_statmodels_v4_urban/1/s/c2yt7xqd0zali/
- __MACOSX/S2 - Replication Data/.Rproj.user/shared/notebooks/4879ECED-newfirms_statmodels_v4_urban/1/s/._c2yt7xqd0zali
- S2 - Replication Data/.Rproj.user/shared/notebooks/4879ECED-newfirms_statmodels_v4_urban/1/s/cuxtmjoirhvc2/
- __MACOSX/S2 - Replication Data/.Rproj.user/shared/notebooks/4879ECED-newfirms_statmodels_v4_urban/1/s/._cuxtmjoirhvc2
- S2 - Replication Data/.Rproj.user/shared/notebooks/4879ECED-newfirms_statmodels_v4_urban/1/s/cyp43hk64jlrp/
- __MACOSX/S2 - Replication Data/.Rproj.user/shared/notebooks/4879ECED-newfirms_statmodels_v4_urban/1/s/._cyp43hk64jlrp
- S2 - Replication Data/.Rproj.user/shared/notebooks/4879ECED-newfirms_statmodels_v4_urban/1/s/cfo1btq7orh6a/
- __MACOSX/S2 - Replication Data/.Rproj.user/shared/notebooks/4879ECED-newfirms_statmodels_v4_urban/1/s/._cfo1btq7orh6a
- S2 - Replication Data/.Rproj.user/shared/notebooks/4879ECED-newfirms_statmodels_v4_urban/1/s/citu5z89mhxcl/
- __MACOSX/S2 - Replication Data/.Rproj.user/shared/notebooks/4879ECED-newfirms_statmodels_v4_urban/1/s/._citu5z89mhxcl
- S2 - Replication Data/.Rproj.user/shared/notebooks/4879ECED-newfirms_statmodels_v4_urban/1/s/cfj8g9bh0daux/
- __MACOSX/S2 - Replication Data/.Rproj.user/shared/notebooks/4879ECED-newfirms_statmodels_v4_urban/1/s/._cfj8g9bh0daux
- S2 - Replication Data/.Rproj.user/shared/notebooks/4879ECED-newfirms_statmodels_v4_urban/1/s/czozd5auyqd3z/
- __MACOSX/S2 - Replication Data/.Rproj.user/shared/notebooks/4879ECED-newfirms_statmodels_v4_urban/1/s/._czozd5auyqd3z
- S2 - Replication Data/.Rproj.user/shared/notebooks/4879ECED-newfirms_statmodels_v4_urban/1/s/chunks.json
- __MACOSX/S2 - Replication Data/.Rproj.user/shared/notebooks/4879ECED-newfirms_statmodels_v4_urban/1/s/._chunks.json
- S2 - Replication Data/.Rproj.user/shared/notebooks/4879ECED-newfirms_statmodels_v4_urban/1/s/csetup_chunk/
- __MACOSX/S2 - Replication Data/.Rproj.user/shared/notebooks/4879ECED-newfirms_statmodels_v4_urban/1/s/._csetup_chunk
- S2 - Replication Data/.Rproj.user/shared/notebooks/D179A329-newfirms_statmodels_v4_rural/1/9A4FB547FBE65AB0/chunks.json
- __MACOSX/S2 - Replication Data/.Rproj.user/shared/notebooks/D179A329-newfirms_statmodels_v4_rural/1/9A4FB547FBE65AB0/._chunks.json
- S2 - Replication Data/.Rproj.user/shared/notebooks/BF98B31B-newfirms_statmodels_v4_rural/1/s/chunks.json
- __MACOSX/S2 - Replication Data/.Rproj.user/shared/notebooks/BF98B31B-newfirms_statmodels_v4_rural/1/s/._chunks.json
- S2 - Replication Data/.Rproj.user/shared/notebooks/154737BF-newfirms_statmodels_v5_rural/1/s/ci4kqq9hjyhtc/000002.csv
- __MACOSX/S2 - Replication Data/.Rproj.user/shared/notebooks/154737BF-newfirms_statmodels_v5_rural/1/s/ci4kqq9hjyhtc/._000002.csv
- S2 - Replication Data/.Rproj.user/shared/notebooks/154737BF-newfirms_statmodels_v5_rural/1/s/c99hqu1w2e4vq/000003.html
- __MACOSX/S2 - Replication Data/.Rproj.user/shared/notebooks/154737BF-newfirms_statmodels_v5_rural/1/s/c99hqu1w2e4vq/._000003.html
- S2 - Replication Data/.Rproj.user/shared/notebooks/154737BF-newfirms_statmodels_v5_rural/1/s/c99hqu1w2e4vq/000004.csv
- __MACOSX/S2 - Replication Data/.Rproj.user/shared/notebooks/154737BF-newfirms_statmodels_v5_rural/1/s/c99hqu1w2e4vq/._000004.csv
- S2 - Replication Data/.Rproj.user/shared/notebooks/154737BF-newfirms_statmodels_v5_rural/1/s/c99hqu1w2e4vq/000002.csv
- __MACOSX/S2 - Replication Data/.Rproj.user/shared/notebooks/154737BF-newfirms_statmodels_v5_rural/1/s/c99hqu1w2e4vq/._000002.csv
- S2 - Replication Data/.Rproj.user/shared/notebooks/154737BF-newfirms_statmodels_v5_rural/1/s/c99hqu1w2e4vq/000003.metadata
- __MACOSX/S2 - Replication Data/.Rproj.user/shared/notebooks/154737BF-newfirms_statmodels_v5_rural/1/s/c99hqu1w2e4vq/._000003.metadata
- S2 - Replication Data/.Rproj.user/shared/notebooks/154737BF-newfirms_statmodels_v5_rural/1/s/c119fj42ferto/000002.html
- __MACOSX/S2 - Replication Data/.Rproj.user/shared/notebooks/154737BF-newfirms_statmodels_v5_rural/1/s/c119fj42ferto/._000002.html
- S2 - Replication Data/.Rproj.user/shared/notebooks/154737BF-newfirms_statmodels_v5_rural/1/s/c119fj42ferto/000002.metadata
- __MACOSX/S2 - Replication Data/.Rproj.user/shared/notebooks/154737BF-newfirms_statmodels_v5_rural/1/s/c119fj42ferto/._000002.metadata
- S2 - Replication Data/.Rproj.user/shared/notebooks/154737BF-newfirms_statmodels_v5_rural/1/s/cxi8kqbzibwm3/000006.csv
- __MACOSX/S2 - Replication Data/.Rproj.user/shared/notebooks/154737BF-newfirms_statmodels_v5_rural/1/s/cxi8kqbzibwm3/._000006.csv
- S2 - Replication Data/.Rproj.user/shared/notebooks/154737BF-newfirms_statmodels_v5_rural/1/s/cxi8kqbzibwm3/000007.metadata
- __MACOSX/S2 - Replication Data/.Rproj.user/shared/notebooks/154737BF-newfirms_statmodels_v5_rural/1/s/cxi8kqbzibwm3/._000007.metadata
- S2 - Replication Data/.Rproj.user/shared/notebooks/154737BF-newfirms_statmodels_v5_rural/1/s/cxi8kqbzibwm3/000007.html
- __MACOSX/S2 - Replication Data/.Rproj.user/shared/notebooks/154737BF-newfirms_statmodels_v5_rural/1/s/cxi8kqbzibwm3/._000007.html
- S2 - Replication Data/.Rproj.user/shared/notebooks/154737BF-newfirms_statmodels_v5_rural/1/s/cxi8kqbzibwm3/000008.csv
- __MACOSX/S2 - Replication Data/.Rproj.user/shared/notebooks/154737BF-newfirms_statmodels_v5_rural/1/s/cxi8kqbzibwm3/._000008.csv
- S2 - Replication Data/.Rproj.user/shared/notebooks/154737BF-newfirms_statmodels_v5_rural/1/s/ctmbo54tfko7t/000002.html
- __MACOSX/S2 - Replication Data/.Rproj.user/shared/notebooks/154737BF-newfirms_statmodels_v5_rural/1/s/ctmbo54tfko7t/._000002.html
- S2 - Replication Data/.Rproj.user/shared/notebooks/154737BF-newfirms_statmodels_v5_rural/1/s/ctmbo54tfko7t/000002.metadata
- __MACOSX/S2 - Replication Data/.Rproj.user/shared/notebooks/154737BF-newfirms_statmodels_v5_rural/1/s/ctmbo54tfko7t/._000002.metadata
- S2 - Replication Data/.Rproj.user/shared/notebooks/154737BF-newfirms_statmodels_v5_rural/1/s/csetup_chunk/000002.csv
- __MACOSX/S2 - Replication Data/.Rproj.user/shared/notebooks/154737BF-newfirms_statmodels_v5_rural/1/s/csetup_chunk/._000002.csv
- S2 - Replication Data/.Rproj.user/shared/notebooks/4879ECED-newfirms_statmodels_v4_urban/1/s/cvwz3o3j5i0sd/000002.csv
- __MACOSX/S2 - Replication Data/.Rproj.user/shared/notebooks/4879ECED-newfirms_statmodels_v4_urban/1/s/cvwz3o3j5i0sd/._000002.csv
- S2 - Replication Data/.Rproj.user/shared/notebooks/4879ECED-newfirms_statmodels_v4_urban/1/s/c18n3gm3srupp/000006.csv
- __MACOSX/S2 - Replication Data/.Rproj.user/shared/notebooks/4879ECED-newfirms_statmodels_v4_urban/1/s/c18n3gm3srupp/._000006.csv
- S2 - Replication Data/.Rproj.user/shared/notebooks/4879ECED-newfirms_statmodels_v4_urban/1/s/c18n3gm3srupp/00000a.csv
- __MACOSX/S2 - Replication Data/.Rproj.user/shared/notebooks/4879ECED-newfirms_statmodels_v4_urban/1/s/c18n3gm3srupp/._00000a.csv
- S2 - Replication Data/.Rproj.user/shared/notebooks/4879ECED-newfirms_statmodels_v4_urban/1/s/c18n3gm3srupp/000009.png
- __MACOSX/S2 - Replication Data/.Rproj.user/shared/notebooks/4879ECED-newfirms_statmodels_v4_urban/1/s/c18n3gm3srupp/._000009.png
- S2 - Replication Data/.Rproj.user/shared/notebooks/4879ECED-newfirms_statmodels_v4_urban/1/s/c18n3gm3srupp/000009.snapshot
- __MACOSX/S2 - Replication Data/.Rproj.user/shared/notebooks/4879ECED-newfirms_statmodels_v4_urban/1/s/c18n3gm3srupp/._000009.snapshot
- S2 - Replication Data/.Rproj.user/shared/notebooks/4879ECED-newfirms_statmodels_v4_urban/1/s/c18n3gm3srupp/000007.metadata
- __MACOSX/S2 - Replication Data/.Rproj.user/shared/notebooks/4879ECED-newfirms_statmodels_v4_urban/1/s/c18n3gm3srupp/._000007.metadata
- S2 - Replication Data/.Rproj.user/shared/notebooks/4879ECED-newfirms_statmodels_v4_urban/1/s/c18n3gm3srupp/000007.snapshot
- __MACOSX/S2 - Replication Data/.Rproj.user/shared/notebooks/4879ECED-newfirms_statmodels_v4_urban/1/s/c18n3gm3srupp/._000007.snapshot
- S2 - Replication Data/.Rproj.user/shared/notebooks/4879ECED-newfirms_statmodels_v4_urban/1/s/c18n3gm3srupp/000009.metadata
- __MACOSX/S2 - Replication Data/.Rproj.user/shared/notebooks/4879ECED-newfirms_statmodels_v4_urban/1/s/c18n3gm3srupp/._000009.metadata
- S2 - Replication Data/.Rproj.user/shared/notebooks/4879ECED-newfirms_statmodels_v4_urban/1/s/c18n3gm3srupp/000007.png
- __MACOSX/S2 - Replication Data/.Rproj.user/shared/notebooks/4879ECED-newfirms_statmodels_v4_urban/1/s/c18n3gm3srupp/._000007.png
- S2 - Replication Data/.Rproj.user/shared/notebooks/4879ECED-newfirms_statmodels_v4_urban/1/s/c18n3gm3srupp/000008.csv
- __MACOSX/S2 - Replication Data/.Rproj.user/shared/notebooks/4879ECED-newfirms_statmodels_v4_urban/1/s/c18n3gm3srupp/._000008.csv
- S2 - Replication Data/.Rproj.user/shared/notebooks/4879ECED-newfirms_statmodels_v4_urban/1/s/c9n27mfbo67uf/000004.csv
- __MACOSX/S2 - Replication Data/.Rproj.user/shared/notebooks/4879ECED-newfirms_statmodels_v4_urban/1/s/c9n27mfbo67uf/._000004.csv
- S2 - Replication Data/.Rproj.user/shared/notebooks/4879ECED-newfirms_statmodels_v4_urban/1/s/c9n27mfbo67uf/000006.csv
- __MACOSX/S2 - Replication Data/.Rproj.user/shared/notebooks/4879ECED-newfirms_statmodels_v4_urban/1/s/c9n27mfbo67uf/._000006.csv
- S2 - Replication Data/.Rproj.user/shared/notebooks/4879ECED-newfirms_statmodels_v4_urban/1/s/c9n27mfbo67uf/000005.html
- __MACOSX/S2 - Replication Data/.Rproj.user/shared/notebooks/4879ECED-newfirms_statmodels_v4_urban/1/s/c9n27mfbo67uf/._000005.html
- S2 - Replication Data/.Rproj.user/shared/notebooks/4879ECED-newfirms_statmodels_v4_urban/1/s/c9n27mfbo67uf/000005.metadata
- __MACOSX/S2 - Replication Data/.Rproj.user/shared/notebooks/4879ECED-newfirms_statmodels_v4_urban/1/s/c9n27mfbo67uf/._000005.metadata
- S2 - Replication Data/.Rproj.user/shared/notebooks/4879ECED-newfirms_statmodels_v4_urban/1/s/cpdvdrajgf20t/00000a.csv
- __MACOSX/S2 - Replication Data/.Rproj.user/shared/notebooks/4879ECED-newfirms_statmodels_v4_urban/1/s/cpdvdrajgf20t/._00000a.csv
- S2 - Replication Data/.Rproj.user/shared/notebooks/4879ECED-newfirms_statmodels_v4_urban/1/s/crs33r5v3wfwu/000004.csv
- __MACOSX/S2 - Replication Data/.Rproj.user/shared/notebooks/4879ECED-newfirms_statmodels_v4_urban/1/s/crs33r5v3wfwu/._000004.csv
- S2 - Replication Data/.Rproj.user/shared/notebooks/4879ECED-newfirms_statmodels_v4_urban/1/s/crs33r5v3wfwu/000006.csv
- __MACOSX/S2 - Replication Data/.Rproj.user/shared/notebooks/4879ECED-newfirms_statmodels_v4_urban/1/s/crs33r5v3wfwu/._000006.csv
- S2 - Replication Data/.Rproj.user/shared/notebooks/4879ECED-newfirms_statmodels_v4_urban/1/s/crs33r5v3wfwu/000005.html
- __MACOSX/S2 - Replication Data/.Rproj.user/shared/notebooks/4879ECED-newfirms_statmodels_v4_urban/1/s/crs33r5v3wfwu/._000005.html
- S2 - Replication Data/.Rproj.user/shared/notebooks/4879ECED-newfirms_statmodels_v4_urban/1/s/crs33r5v3wfwu/000005.metadata
- __MACOSX/S2 - Replication Data/.Rproj.user/shared/notebooks/4879ECED-newfirms_statmodels_v4_urban/1/s/crs33r5v3wfwu/._000005.metadata
- S2 - Replication Data/.Rproj.user/shared/notebooks/4879ECED-newfirms_statmodels_v4_urban/1/s/cwt07oof1562i/000004.csv
- __MACOSX/S2 - Replication Data/.Rproj.user/shared/notebooks/4879ECED-newfirms_statmodels_v4_urban/1/s/cwt07oof1562i/._000004.csv
[truncated: 40 more entries]
