# Supplementary material for: Predicting firm creation in rural Texas: A multi-model machine learning approach to a complex policy problem
Source: PLoS One. 2023 Jun 23;18(6):e0287217. doi: 10.1371/journal.pone.0287217 (PMC10289456; doi:10.1371/journal.pone.0287217)
Supplement: S1 File — (ZIP) [file pone.0287217.s002.zip › S2 - Replication Data/newfirms_statmodels_v4_urban.Rmd]

---
title: "New firms models with time series data: Urban only"
author: ""
date: "8/12/2020"
output:
  html_document: default
  pdf_document: default
---

```{r setup, include=FALSE}
knitr::opts_chunk$set(echo=FALSE,include = TRUE,message=FALSE,warning=FALSE)

#Load libraries
library(tidyverse)
library(leaps)
library(glmnet)
library(pls)
library(stargazer)
library(corrplot)
library(randomForest)
library(gridExtra)
library(kableExtra)
library(caret)
library(fastDummies)

```

```{r, eval = FALSE}
# Update history

# V2 - Added 10 fold CV
# V3 - Changed validation set from random to time based, integrated weighting code
# V4 - No changes to models, but added 5 more variables to the dataset, removed 2007 data from the final dataframe

```

```{r load dataframe}

load(file = "merged_data2.Rdata")

#Remove columns not needed for modeling, standardize all numerical values, omit all rows with NAs
ic2df_std <- ic2df %>%
  select(-county, -county_name, -ESTAB, -EMP, -percent_newfirms) %>%
  mutate_if(is.numeric, scale, center = TRUE, scale = TRUE) %>%
  na.omit()
# Q from Mark: Should we be standardizing here? This article suggests we should be normalizing instead, though they do misspell 'bais': https://towardsai.net/p/data-science/how-when-and-why-should-you-normalize-standardize-rescale-your-data-3f083def38ff#:~:text=Standardization%3A,end%20up%20creating%20a%20bais.

# Response from Vivek - I thought of not standardizing at all, but it screws up the model comparison. Depending on which variable gets included in the model, there is vary wide variation in MSE.

# Before creating dummies variables, createa copy to be used for some models like random forest, which needs factors
ic2df_std_nodummies <- ic2df_std

# For ease of predictive analysis, create dummy variables for all factors
ic2df_std <- dummy_cols(ic2df_std,
                         select_columns = c("year", "play", "rural_per_omb"),
                         remove_first_dummy = TRUE,
                         remove_selected_columns = TRUE)

#FILTER only urban counties (where rural_per_omb = "0")
ic2df_std <- ic2df_std %>%
  filter(rural_per_omb_1 == "0" & rural_per_omb_2 == "0") %>%
  select(-rural_per_omb_1, -rural_per_omb_2)

ic2df_std_nodummies <- ic2df_std_nodummies %>%
  filter(rural_per_omb == "0") %>%
  select(-rural_per_omb)

```

```{r train index}
set.seed(3425)
#train <- sample(c(TRUE,FALSE), nrow(ic2df_std), rep=TRUE, prob = c(0.8,0.2))
train <- if_else(ic2df_std$year_2017 == 1 | ic2df_std$year_2018 == 1, FALSE, TRUE)
test <- (!train)
```

```{r folds for cross validation}
k <- 10
folds <- sample(1:k, nrow(ic2df_std), replace = TRUE)
```


# Linear regression model

Coefficients significant at 10% level arranged in descending order are:

```{r linear model}

# Build model on training set
mod.lm1 <- lm(newfirms ~. , data = ic2df_std, subset = train)

# Build coefficient table
coef.lm <- summary(mod.lm1)[["coefficients"]] %>%
  as.data.frame() %>%
  mutate(Variable = rownames(.)) %>%
  filter(`Pr(>|t|)` <= 0.05) %>%
  rename(Coefficient = Estimate) %>%
  mutate(Direction = if_else(Coefficient>=0, "++", "--")) %>%
  mutate(Coefficient = round(abs(Coefficient),3)) %>%
  arrange(desc(Coefficient)) %>%
  select(Variable, Coefficient, Direction) %>%
  filter(Variable != "(Intercept)") 

kable(coef.lm, align = 'c')

#Predict for test set
pred.mod.lm1 <- predict(mod.lm1, ic2df_std[test,])
# Error: "prediction from a rank-deficient fit may be misleading" 
mse.mod.lm1 <- mean((ic2df_std$newfirms[test] - pred.mod.lm1)^2)

# Cross Validation

cv.mod.lm <- NA
for(i in 1:k){
  mod.lm.cv <- lm(newfirms ~. , data = ic2df_std[folds != i,])
  pred.mod.lm.cv <- predict(mod.lm.cv, ic2df_std[folds == i,])
  cv.mod.lm[i] <- mean((ic2df_std$newfirms[folds == i] - pred.mod.lm.cv)^2)
}
cv.mod.lm.avg <- mean(cv.mod.lm)

```

```{r print linear model, results = 'asis'}
#print model results
#stargazer(mod.lm1, single.row = TRUE, no.space = TRUE, type = "html")
```

Test MSE for linear regresison model is `r mse.mod.lm1`. 
5-fold CV error for linear regresison model is `r cv.mod.lm.avg`. 

```{r corr plot, eval = FALSE}
#Correlation plot
# ic2cor <- cor(select(ic2df_std, -year, -rural_per_omb, -play))
# Error: Can't subset columns that don't exist. x Column `year` doesn't exist. Run `rlang::last_error()` to see where the error occurred.
# corrplot(ic2cor, method = "circle", type = "upper", na.label = "square", tl.cex = .7)
```

# Forward subset selection model

The coefficients for the model with the lowest CV error are:

```{r forward subset}
#Forward subset selection
mod.subset.fwd <- regsubsets(newfirms ~ ., data = ic2df_std, nvmax = ncol(ic2df_std), method = "forward")

# Implement cross-validation. See here - http://www.sthda.com/english/articles/37-model-selection-essentials-in-r/155-best-subsets-regression-essentials-in-r/

get_model_formula <- function(id, object, outcome){
  # get models data
  models <- summary(object)$which[id,-1]
  # Get outcome variable
  #form <- as.formula(object$call[[2]])
  #outcome <- all.vars(form)[1]
  # Get model predictors
  predictors <- names(which(models == TRUE))
  predictors <- paste(predictors, collapse = "+")
  # Build model formula
  as.formula(paste0(outcome, "~", predictors))
}

get_cv_error <- function(model.formula, data){
  set.seed(1)
  train.control <- trainControl(method = "cv", number = 10)
  cv <- train(model.formula, data = data, method = "lm",
              trControl = train.control)
  cv$results$RMSE
}

model.ids <- 1:15
cv.mod.subset.fwd <-  map(model.ids, get_model_formula, mod.subset.fwd, "newfirms") %>%
  map(get_cv_error, data = ic2df_std) %>%
  unlist()

# Build coefficient table
coef.subset.fwd <- coef(mod.subset.fwd, which.min(cv.mod.subset.fwd))[-1] %>% 
  as.data.frame() %>%
  rename(Coefficient = '.') %>%
  mutate(Variable = rownames(.), Direction = if_else(Coefficient>=0, "++", "--")) %>%
  mutate(Coefficient = round(abs(Coefficient),3)) %>%
  arrange(desc(Coefficient)) %>%
  select(Variable, Coefficient, Direction)

kable(coef.subset.fwd, align = 'c')

# Test MSE using best forward subset formula
fwd.forumla <- get_model_formula(which.min(cv.mod.subset.fwd), mod.subset.fwd, "newfirms")
mod.lm.fwd <- lm(fwd.forumla , data = ic2df_std, subset = train)
pred.mod.lm.fwd <- predict(mod.lm.fwd, ic2df_std[test,])
# "prediction from a rank-deficient fit may be misleading"
mse.mod.lm.fwd <- mean((ic2df_std$newfirms[test] - pred.mod.lm.fwd)^2)

```

The lowest cross-validation error in forward subset selection is for a model with `r which.min(cv.mod.subset.fwd)` variables, and the corresponding CV error is `r min(cv.mod.subset.fwd)`.

# Backward subset selection model

```{r backward subset}
#Backward subset selection

mod.subset.bck <- regsubsets(newfirms ~ ., data = ic2df_std, nvmax = ncol(ic2df_std), method = "backward")

# CV error
cv.mod.subset.bck <-  map(model.ids, get_model_formula, mod.subset.bck, "newfirms") %>%
  map(get_cv_error, data = ic2df_std) %>%
  unlist()


# Build coefficient table
coef.subset.bck <- coef(mod.subset.bck, which.min(cv.mod.subset.bck))[-1] %>% 
  as.data.frame() %>%
  rename(Coefficient = '.') %>%
  mutate(Variable = rownames(.), Direction = if_else(Coefficient>=0, "++", "--")) %>%
  mutate(Coefficient = round(abs(Coefficient),3)) %>%
  arrange(desc(Coefficient)) %>%
  select(Variable, Coefficient, Direction)

kable(coef.subset.bck, align = 'c')

# Test MSE using best backward subset formula
bck.forumla <- get_model_formula(which.min(cv.mod.subset.bck), mod.subset.bck, "newfirms")
mod.lm.bck <- lm(bck.forumla , data = ic2df_std, subset = train)
pred.mod.lm.bck <- predict(mod.lm.bck, ic2df_std[test,])
mse.mod.lm.bck <- mean((ic2df_std$newfirms[test] - pred.mod.lm.bck)^2)

```

The lowest cross-validation error in backward subset selection is for a model with `r which.min(cv.mod.subset.bck)` variables, and the corresponding CV error is `r min(cv.mod.subset.bck)`.


```{r best subset, eval=FALSE}
#Best subset selection
# Too many predictors. Works well with max subset size = 8. Any more than that the computational time is too high. Switching abck to fwd/bck selection

mod.subset.best <- regsubsets(newfirms ~ ., data = ic2df_std, really.big = T)

# which.min(summary(mod.subset.best)$bic)
# plot(mod.subset.best, scale = "bic") 

# Select the model with minimum BIC
# Build coefficient table
coef.subset.best <- coef(mod.subset.best, which.min(summary(mod.subset.best)$bic))[-1] %>% 
  as.data.frame() %>%
  rename(Coefficient = '.') %>%
  mutate(Variable = rownames(.), Direction = if_else(Coefficient>=0, "+", "-")) %>%
  mutate(Coefficient = round(abs(Coefficient),3)) %>%
  arrange(desc(Coefficient)) %>%
  select(Variable, Coefficient, Direction)

grid.table(coef.subset.best, rows = NULL)


cv.mod.subset <-  map(model.ids, get_model_formula, mod.subset.best, "newfirms") %>%
  map(get_cv_error, data = ic2df_std) %>%
  unlist()
cv.mod.subset

```

# Lasso regression

Selected coefficients arranged in descending order are:

```{r lasso regression}
#Lasso regression

# Prepare dataset for lasso regression
x <- model.matrix(newfirms ~., data = ic2df_std)
y <- ic2df_std$newfirms

#Building model on training set
mod.lasso <- glmnet(x[train,], y[train], alpha = 1)
cv.lasso <- cv.glmnet(x[train,], y[train], alpha = 1)
best.lam <- cv.lasso$lambda.min #Determine optimal lambda

#Predict on test set
pred.lasso <- predict(mod.lasso, x[test,], s = best.lam, type = "coefficients")[1:ncol(x),]

#Build table of coefficients
coef.lasso <- pred.lasso[pred.lasso != 0] %>% 
  as.data.frame() %>%
  rename(Coefficient = '.') %>%
  mutate(Variable = rownames(.), Direction = if_else(Coefficient>=0, "++", "--")) %>%
  mutate(Coefficient = round(abs(Coefficient),3)) %>%
  arrange(desc(Coefficient)) %>%
  select(Variable, Coefficient, Direction) %>%
  filter(Variable != "(Intercept)")


kable(coef.lasso, align = 'c')

mse.mod.lasso <- mean((y[test] - pred.lasso)^2)

# Cross Validation

cv.mod.lasso <- NA
for(i in 1:k){
  mod.lasso.cv <- glmnet(x[folds != i,], y[folds != i], alpha = 1)
  cv.lasso.cv <- cv.glmnet(x[folds != i,], y[folds != i], alpha = 1)
  best.lam.cv <- cv.lasso.cv$lambda.min
  pred.mod.lasso.cv <- predict(mod.lasso.cv, x[folds == i,], s = best.lam.cv, type = "coefficients")[1:ncol(x),]
  cv.mod.lasso[i] <- mean((y[folds == i] - pred.mod.lasso.cv)^2)
}
cv.mod.lasso.avg <- mean(cv.mod.lasso)


```

Test MSE for lasso regression model is `r mse.mod.lasso`. 
5-fold CV error for lasso regresison model is `r cv.mod.lasso.avg`. 

# Random forest

The top 15 variables in terms of contribution to percentage increase in MSE are:

```{r random forest, include=FALSE}
#Random forest

#Tuning the forest to find the best m (number of candidates randomly sampled at each split)
mod.rf.tune <- tuneRF(x = subset(ic2df_std_nodummies, select = -newfirms), y = ic2df_std_nodummies$newfirms, ntreeTry = 200, mtryStart = 1, stepFactor = 2, plot = TRUE, improve = 0.0001)

# Select mtry with lowest OOB error
mod.rf.tune <- as.data.frame(mod.rf.tune)
mtry.least <- mod.rf.tune$mtry[which.min(mod.rf.tune$OOBError)]

#Building model on training set
mod.rf <- randomForest(newfirms ~., data = ic2df_std_nodummies[train,], importance = TRUE, ntree  = 500, mtry = mtry.least, keep.forest=TRUE)

#Predicting on test set
pred.rf <- predict(mod.rf, ic2df_std_nodummies[test,])
mse.mod.rf <- mean((ic2df_std_nodummies$newfirms[test] - pred.rf)^2)

coef.rf <- varImpPlot(mod.rf, type = 1, main = "Variable Importance Plot") %>%
  as.data.frame() %>%
  mutate(Variable = rownames(.)) %>%
  arrange(desc(`%IncMSE`)) %>%
  select(Variable, everything())

# Cross Validation

cv.mod.rf <- NA
for(i in 1:k){
  mod.rf.cv <- randomForest(newfirms ~., data = ic2df_std_nodummies[folds != i,], importance = TRUE, ntree  = 500, mtry = mtry.least)
  pred.mod.rf.cv <- predict(mod.rf.cv, ic2df_std_nodummies[folds == i,])
  cv.mod.rf[i] <- mean((ic2df_std_nodummies$newfirms[folds == i] - pred.mod.rf.cv)^2)
}
cv.mod.rf.avg <- mean(cv.mod.rf)

```

```{r random forest coefficients}
kable(coef.rf, align = 'c')
```


Test MSE for random forest model is `r mse.mod.rf`.
5-fold CV error for lasso regresison model is `r cv.mod.rf.avg`. 

```{r random forest partial plots}

#Doesnt seem to be working. Would be good to fix this

#partialPlot(mod.rf, pred.data = ic2df_std, population)
```


# Comparison of Test MSE

```{r mse table}
# Combine MSEs from different models to create a summary table
mse.table <- data.frame(Model = c("Linear Regression", "Forward Subset Selection", "Backward Subset Selection","Lasso Regression", "Random Forest"),
                        TestMSE = round(c(mse.mod.lm1, mse.mod.lm.fwd, mse.mod.lm.bck, mse.mod.lasso, mse.mod.rf),4))
kable(mse.table, align = 'c')
```

# Comparison of 10-fold CV error

```{r cv table}
# Combine MSEs from different models to create a summary table
cv.table <- data.frame(Model = c("Linear Regression", "Forward Subset Selection", "Backward Subset Selection","Lasso Regression", "Random Forest"),
                        TestMSE = round(c(cv.mod.lm.avg, min(cv.mod.subset.fwd), min(cv.mod.subset.bck), cv.mod.lasso.avg, cv.mod.rf.avg),4))
kable(cv.table, align = 'c')
```


# Variable appearance across models

```{r common variables table}

common_vars <- data.frame(Variables = names(mod.lm1[["coefficients"]]))
common_vars$`Linear Model` <- if_else(common_vars$Variables %in% coef.lm$Variable, 1,0)
common_vars$`Forward Subset Selection` <- if_else(common_vars$Variables %in% coef.subset.fwd$Variable, 1,0)
common_vars$`Backward Subset Selection` <- if_else(common_vars$Variables %in% coef.subset.bck$Variable, 1,0)
#common_vars$`Best Subset Selection` <- if_else(common_vars$Variables %in% coef.subset.best$Variable, 1,0)
common_vars$`Lasso Regression` <- if_else(common_vars$Variables %in% coef.lasso$Variable, 1,0)
common_vars$`Random Forest` <- if_else(common_vars$Variables %in% coef.rf$Variable, 1,0)
common_vars <- mutate(common_vars, `Total Appearances` = `Linear Model` + 
                       `Forward Subset Selection` +
                       `Backward Subset Selection` +
                        #`Best Subset Selection` +
                        `Lasso Regression` +
                        `Random Forest`) %>%
  arrange(desc(`Total Appearances`)) %>%
  mutate(SlNo = seq_along(1:nrow(.))) %>%
  select(SlNo, everything())

kable(common_vars, align = 'c')

# common_vars_noyear <- common_vars %>% filter(str_sub(Variables, end = 4) != "year")
# kable(common_vars_noyear, align = 'c')

#Note from Mark: Next step is to do a cross-model weighting of these variable appearances, yes? 

```


```{r ranking variables}

coef.lm$rank.lm <- seq(1:nrow(coef.lm))
coef.subset.bck$rank.bck <- seq(1:nrow(coef.subset.bck))
coef.subset.fwd$rank.fwd <- seq(1:nrow(coef.subset.fwd))
coef.lasso$rank.lasso <- seq(1:nrow(coef.lasso))
coef.rf$rank.rf <- seq(1:nrow(coef.rf))

variable_ranks <- data.frame(Variable = names(mod.lm1[["coefficients"]])) %>%
  left_join(select(coef.lm, Variable, rank.lm), by = "Variable") %>%
  left_join(select(coef.subset.bck, Variable, rank.bck), by = "Variable") %>%
  left_join(select(coef.subset.fwd, Variable, rank.fwd), by = "Variable") %>%
  left_join(select(coef.lasso, Variable, rank.lasso), by = "Variable") %>%
  left_join(select(coef.rf, Variable, rank.rf), by = "Variable") %>%
  mutate_all(replace_na, 0) %>%
  mutate(Total = rank.lm+rank.fwd+rank.bck+rank.lasso+rank.rf) %>%
  mutate_all(replace, 0, "NA") %>%
  arrange(desc(Total))

# write_csv(variable_ranks, "~/Box/ic2/data/variable_ranks.csv")

```

# Variable Ranking

```{r Calculate ranking}

# variable_ranks <- read_csv("~/Box/ic2/data/variable_ranks.csv")

# NEW CODE FROM MARK: 
variable_ranks_test <- variable_ranks %>% 
  mutate(across(!Variable, as.numeric))

df1 <- variable_ranks_test %>% 
  na_if(0) %>% 
  replace(., is.na(.), nrow(variable_ranks)+1) %>% 
  mutate(rank.lm = rank.lm*cv.table$TestMSE[cv.table$Model == 'Linear Regression'],
         rank.bck = rank.bck*cv.table$TestMSE[cv.table$Model == 'Backward Subset Selection'],
         rank.fwd = rank.fwd*cv.table$TestMSE[cv.table$Model == 'Forward Subset Selection'],
         rank.lasso = rank.lasso*cv.table$TestMSE[cv.table$Model == 'Lasso Regression'],
         rank.rf = rank.rf*cv.table$TestMSE[cv.table$Model == 'Random Forest']) %>%
  rowwise() %>% 
  mutate(importance_n = mean(c(rank.lm,rank.bck,rank.fwd,rank.lasso,rank.rf))) %>% 
  arrange(importance_n) %>% 
  #mutate(importance_rank = rank(importance)) %>% 
  select(Variable,importance_n) # Add everything() to see other variables

df2 <- variable_ranks_test %>% 
  na_if(0) %>% 
  mutate(rank.lm = replace_na(rank.lm, as.numeric(max(variable_ranks$rank.lm))+1),
    rank.bck = replace_na(rank.bck, as.numeric(max(variable_ranks$rank.bck))+1),
    rank.fwd = replace_na(rank.fwd, as.numeric(max(variable_ranks$rank.fwd))+1),
    rank.lasso = replace_na(rank.lasso, as.numeric(max(variable_ranks$rank.lasso))+1),
    rank.rf = replace_na(rank.rf, as.numeric(max(variable_ranks$rank.rf))+1)) %>% 
  mutate(rank.lm = rank.lm*cv.table$TestMSE[cv.table$Model == 'Linear Regression'],
         rank.bck = rank.bck*cv.table$TestMSE[cv.table$Model == 'Backward Subset Selection'],
         rank.fwd = rank.fwd*cv.table$TestMSE[cv.table$Model == 'Forward Subset Selection'],
         rank.lasso = rank.lasso*cv.table$TestMSE[cv.table$Model == 'Lasso Regression'],
         rank.rf = rank.rf*cv.table$TestMSE[cv.table$Model == 'Random Forest']) %>%
  rowwise() %>% 
  mutate(importance_m = mean(c(rank.lm,rank.bck,rank.fwd,rank.lasso,rank.rf))) %>% 
  arrange(importance_m) %>% 
  select(Variable,importance_m) # Add everything() to see other variables

importance_ranks <- 
  variable_ranks_test %>% 
  full_join(df1) %>% 
  full_join(df2) %>% 
  mutate(rank_importance_n = as.integer(rank(importance_n)),
    rank_importance_m = as.integer(rank(importance_m))) %>% 
    select(Variable,rank_importance_n,rank_importance_m,importance_n,importance_m,everything())
```

These two "importance ranks" have different penalties for not appearing in a model: 
* 'importance1' gives NAs (of variables not in the model) a value of n+1, where n = the total number of variables in the largest model.

```{r}
importance_ranks %>%
  select(Variable,rank_importance_n) %>%
  arrange(rank_importance_n) %>%
  kable(align = 'c')
```

* 'importance2' gives a the NAs a value of m, where m+1, where m = the number the number of variables included within a specific model

```{r}
importance_ranks %>%
  select(Variable,rank_importance_m) %>%
  arrange(rank_importance_m) %>%
  kable(align = 'c')
```
