# Supplementary material for: Predicting firm creation in rural Texas: A multi-model machine learning approach to a complex policy problem
Source: PLoS One. 2023 Jun 23;18(6):e0287217. doi: 10.1371/journal.pone.0287217 (PMC10289456; doi:10.1371/journal.pone.0287217)
Supplement: S1 File — (ZIP) [file pone.0287217.s002.zip › S2 - Replication Data/newfirms_statmodels_v5_rural.Rmd]

---
title: "New firms models with time series data: Rural only"
author: ""
date: "3/14/2023"
output:
  html_document: default
  pdf_document: default
---

```{r setup, include=FALSE}
knitr::opts_chunk$set(echo=FALSE,include = TRUE,message=FALSE,warning=FALSE)

#Load libraries
library(tidyverse)
library(leaps)
library(glmnet)
library(pls)
library(stargazer)
library(corrplot)
library(randomForest)
library(gridExtra)
library(kableExtra)
library(caret)
library(fastDummies)
library(psych)

```

```{r, eval = FALSE}
# Update history

# V2 - Added 10 fold CV
# V3 - Changed validation set from random to time based, integrated weighting code
# V4 - No changes to models, but added 5 more variables to the dataset, removed 2007 data from the final dataframe
# V5 - Addressed reviewer suggestions from PLOS One R1: Add gini ranking for random forest, add XG Boost, output hyper parameter optimization figures for Lasso & RF, add descriptive tables

```

```{r load dataframe}

load(file = "merged_data2.Rdata")

#Remove columns not needed for modeling, standardize all numerical values, omit all rows with NAs
ic2df_std <- ic2df %>%
  select(-county, -county_name, -ESTAB, -EMP, -percent_newfirms) %>%
  mutate_if(is.numeric, scale, center = TRUE, scale = TRUE) %>%
  na.omit()

# Before creating dummies variables, create a copy to be used for some models like random forest, which needs factors
ic2df_std_nodummies <- ic2df_std

# For ease of predictive analysis, create dummy variables for all factors
ic2df_std <- dummy_cols(ic2df_std,
                         select_columns = c("year", "play", "rural_per_omb"),
                         remove_first_dummy = TRUE,
                         remove_selected_columns = TRUE)

#FILTER only urban counties (where rural_per_omb = "0")
ic2df_std <- ic2df_std %>%
  filter(rural_per_omb_1 != "0" | rural_per_omb_2 != "0") %>%
  select(-rural_per_omb_1, -rural_per_omb_2)

ic2df_std_nodummies <- ic2df_std_nodummies %>%
  filter(rural_per_omb != "0") %>%
  select(-rural_per_omb)

```

Below is a descriptive summary table for all the variables used in the model.

```{r descriptive table}

#Create a separate dataframe for descriptive table. Remove unnecessary vars.
ic2df_describe <- ic2df %>%
  select(-county, -county_name, -ESTAB, -EMP, -percent_newfirms)
descr_table <- describe(ic2df_describe, fast = TRUE)
kable(descr_table, align = 'c', digits = 2)
```

Below is a plot of New firms registered in Texas from 2008-2018

```{r New firms plot}
plot_newfirms <- ic2df %>%
  select(year, newfirms) %>%
  group_by(year) %>%
  summarize(newfirms_sum = sum(newfirms, na.rm=TRUE)) %>%
  ggplot() +
  geom_col(aes(x = year, y = newfirms_sum), width = 0.5) +
  labs(x = "Year", y = "Number of new firms registered", title = "New firms registered in Texas from 2008-2018", subtitle = "Source: Texas Comptroller's Office (Active Franchise Tax Permit Holders)") +
  theme_bw()

plot_newfirms

```


```{r train index}
set.seed(3425)
#train <- sample(c(TRUE,FALSE), nrow(ic2df_std), rep=TRUE, prob = c(0.8,0.2))
train <- if_else(ic2df_std$year_2017 == 1 | ic2df_std$year_2018 == 1, FALSE, TRUE)
test <- (!train)
```

```{r folds for cross validation}
k <- 10
folds <- sample(1:k, nrow(ic2df_std), replace = TRUE)
```


# Linear regression model

Coefficients significant at 10% level arranged in descending order are:

```{r linear model}

# Build model on training set
mod.lm1 <- lm(newfirms ~. , data = ic2df_std, subset = train)

# Build coefficient table
coef.lm <- summary(mod.lm1)[["coefficients"]] %>%
  as.data.frame() %>%
  mutate(Variable = rownames(.)) %>%
  filter(`Pr(>|t|)` <= 0.05) %>%
  rename(Coefficient = Estimate) %>%
  mutate(Direction = if_else(Coefficient>=0, "++", "--")) %>%
  mutate(Coefficient = round(abs(Coefficient),3)) %>%
  arrange(desc(Coefficient)) %>%
  select(Variable, Coefficient, Direction) %>%
  filter(Variable != "(Intercept)") 

kable(coef.lm, align = 'c')

#Predict for test set
pred.mod.lm1 <- predict(mod.lm1, ic2df_std[test,])
# Error: "prediction from a rank-deficient fit may be misleading" 
mse.mod.lm1 <- mean((ic2df_std$newfirms[test] - pred.mod.lm1)^2)

# Cross Validation

cv.mod.lm <- NA
for(i in 1:k){
  mod.lm.cv <- lm(newfirms ~. , data = ic2df_std[folds != i,])
  pred.mod.lm.cv <- predict(mod.lm.cv, ic2df_std[folds == i,])
  cv.mod.lm[i] <- mean((ic2df_std$newfirms[folds == i] - pred.mod.lm.cv)^2)
}
cv.mod.lm.avg <- mean(cv.mod.lm)

```

```{r print linear model, results = 'asis'}
#print model results
#stargazer(mod.lm1, single.row = TRUE, no.space = TRUE, type = "html")
```

Test MSE for linear regresison model is `r mse.mod.lm1`. 
`r k`-fold CV error for linear regresison model is `r cv.mod.lm.avg`. 

# Forward subset selection model

The coefficients for the model with the lowest CV error are:

```{r forward subset}
#Forward subset selection
mod.subset.fwd <- regsubsets(newfirms ~ ., data = ic2df_std, nvmax = ncol(ic2df_std), method = "forward")

# Implement cross-validation. See here - http://www.sthda.com/english/articles/37-model-selection-essentials-in-r/155-best-subsets-regression-essentials-in-r/

get_model_formula <- function(id, object, outcome){
  # get models data
  models <- summary(object)$which[id,-1]
  # Get outcome variable
  #form <- as.formula(object$call[[2]])
  #outcome <- all.vars(form)[1]
  # Get model predictors
  predictors <- names(which(models == TRUE))
  predictors <- paste(predictors, collapse = "+")
  # Build model formula
  as.formula(paste0(outcome, "~", predictors))
}

get_cv_error <- function(model.formula, data){
  set.seed(1)
  train.control <- trainControl(method = "cv", number = 10)
  cv <- train(model.formula, data = data, method = "lm",
              trControl = train.control)
  cv$results$RMSE
}

model.ids <- 1:15
cv.mod.subset.fwd <-  map(model.ids, get_model_formula, mod.subset.fwd, "newfirms") %>%
  map(get_cv_error, data = ic2df_std) %>%
  unlist()

# Build coefficient table
coef.subset.fwd <- coef(mod.subset.fwd, which.min(cv.mod.subset.fwd))[-1] %>% 
  as.data.frame() %>%
  rename(Coefficient = '.') %>%
  mutate(Variable = rownames(.), Direction = if_else(Coefficient>=0, "++", "--")) %>%
  mutate(Coefficient = round(abs(Coefficient),3)) %>%
  arrange(desc(Coefficient)) %>%
  select(Variable, Coefficient, Direction)

kable(coef.subset.fwd, align = 'c')

# Test MSE using best forward subset formula
fwd.forumla <- get_model_formula(which.min(cv.mod.subset.fwd), mod.subset.fwd, "newfirms")
mod.lm.fwd <- lm(fwd.forumla , data = ic2df_std, subset = train)
pred.mod.lm.fwd <- predict(mod.lm.fwd, ic2df_std[test,])
# "prediction from a rank-deficient fit may be misleading"
mse.mod.lm.fwd <- mean((ic2df_std$newfirms[test] - pred.mod.lm.fwd)^2)

```

The lowest cross-validation error in forward subset selection is for a model with `r which.min(cv.mod.subset.fwd)` variables, and the corresponding `r k`-fold CV error is `r min(cv.mod.subset.fwd)`.

# Backward subset selection model

```{r backward subset}
#Backward subset selection

mod.subset.bck <- regsubsets(newfirms ~ ., data = ic2df_std, nvmax = ncol(ic2df_std), method = "backward")

# CV error
cv.mod.subset.bck <-  map(model.ids, get_model_formula, mod.subset.bck, "newfirms") %>%
  map(get_cv_error, data = ic2df_std) %>%
  unlist()


# Build coefficient table
coef.subset.bck <- coef(mod.subset.bck, which.min(cv.mod.subset.bck))[-1] %>% 
  as.data.frame() %>%
  rename(Coefficient = '.') %>%
  mutate(Variable = rownames(.), Direction = if_else(Coefficient>=0, "++", "--")) %>%
  mutate(Coefficient = round(abs(Coefficient),3)) %>%
  arrange(desc(Coefficient)) %>%
  select(Variable, Coefficient, Direction)

kable(coef.subset.bck, align = 'c')

# Test MSE using best backward subset formula
bck.forumla <- get_model_formula(which.min(cv.mod.subset.bck), mod.subset.bck, "newfirms")
mod.lm.bck <- lm(bck.forumla , data = ic2df_std, subset = train)
pred.mod.lm.bck <- predict(mod.lm.bck, ic2df_std[test,])
mse.mod.lm.bck <- mean((ic2df_std$newfirms[test] - pred.mod.lm.bck)^2)

```

The lowest cross-validation error in backward subset selection is for a model with `r which.min(cv.mod.subset.bck)` variables, and the corresponding `r k`-fold CV error is `r min(cv.mod.subset.bck)`.


```{r best subset, eval=FALSE}
#Best subset selection
# Too many predictors. Works well with max subset size = 8. Any more than that the computational time is too high.

mod.subset.best <- regsubsets(newfirms ~ ., data = ic2df_std, really.big = T)

# which.min(summary(mod.subset.best)$bic)
# plot(mod.subset.best, scale = "bic") 

# Select the model with minimum BIC
# Build coefficient table
coef.subset.best <- coef(mod.subset.best, which.min(summary(mod.subset.best)$bic))[-1] %>% 
  as.data.frame() %>%
  rename(Coefficient = '.') %>%
  mutate(Variable = rownames(.), Direction = if_else(Coefficient>=0, "+", "-")) %>%
  mutate(Coefficient = round(abs(Coefficient),3)) %>%
  arrange(desc(Coefficient)) %>%
  select(Variable, Coefficient, Direction)

grid.table(coef.subset.best, rows = NULL)


cv.mod.subset <-  map(model.ids, get_model_formula, mod.subset.best, "newfirms") %>%
  map(get_cv_error, data = ic2df_std) %>%
  unlist()
cv.mod.subset

```

# Lasso regression

Selected coefficients arranged in descending order are:

```{r lasso regression}
#Lasso regression

# Prepare dataset for lasso regression
x <- model.matrix(newfirms ~., data = ic2df_std)
y <- ic2df_std$newfirms

#Building model on training set
mod.lasso <- glmnet(x[train,], y[train], alpha = 1)
cv.lasso <- cv.glmnet(x[train,], y[train], alpha = 1)
best.lam <- cv.lasso$lambda.min #Determine optimal lambda

#Predict on test set
pred.lasso <- predict(mod.lasso, x[test,], s = best.lam, type = "coefficients")[1:ncol(x),]

#Build table of coefficients
coef.lasso <- pred.lasso[pred.lasso != 0] %>% 
  as.data.frame() %>%
  rename(Coefficient = '.') %>%
  mutate(Variable = rownames(.), Direction = if_else(Coefficient>=0, "++", "--")) %>%
  mutate(Coefficient = round(abs(Coefficient),3)) %>%
  arrange(desc(Coefficient)) %>%
  select(Variable, Coefficient, Direction) %>%
  filter(Variable != "(Intercept)")


kable(coef.lasso, align = 'c')

mse.mod.lasso <- mean((y[test] - pred.lasso)^2)

# Cross Validation

cv.mod.lasso <- NA
for(i in 1:k){
  mod.lasso.cv <- glmnet(x[folds != i,], y[folds != i], alpha = 1)
  cv.lasso.cv <- cv.glmnet(x[folds != i,], y[folds != i], alpha = 1)
  best.lam.cv <- cv.lasso.cv$lambda.min
  pred.mod.lasso.cv <- predict(mod.lasso.cv, x[folds == i,], s = best.lam.cv, type = "coefficients")[1:ncol(x),]
  cv.mod.lasso[i] <- mean((y[folds == i] - pred.mod.lasso.cv)^2)
}
cv.mod.lasso.avg <- mean(cv.mod.lasso)


```

Test MSE for lasso regression model is `r mse.mod.lasso`. 
`r k`-fold CV error for lasso regresison model is `r cv.mod.lasso.avg`. 

The optimal lambda for minimizing test MSE was obtained through 10-fold cross validation. The plot of test MSE by lambda value is below.

```{r lasso plot}
plot(cv.lasso)
```

# Random forest

The top 15 variables in terms of contribution to percentage increase in MSE are:

```{r random forest, include=FALSE}
#Random forest

#Tuning the forest to find the best m (number of candidates randomly sampled at each split)
mod.rf.tune <- tuneRF(x = subset(ic2df_std_nodummies, select = -newfirms), y = ic2df_std_nodummies$newfirms, ntreeTry = 200, mtryStart = 1, stepFactor = 2, plot = TRUE, improve = 0.0001)

# Select mtry with lowest OOB error
mod.rf.tune <- as.data.frame(mod.rf.tune)
mtry.least <- mod.rf.tune$mtry[which.min(mod.rf.tune$OOBError)]

#Building model on training set
mod.rf <- randomForest(newfirms ~., data = ic2df_std_nodummies[train,], importance = TRUE, ntree  = 500, mtry = mtry.least, keep.forest=TRUE)

#Predicting on test set
pred.rf <- predict(mod.rf, ic2df_std_nodummies[test,])
mse.mod.rf <- mean((ic2df_std_nodummies$newfirms[test] - pred.rf)^2)

coef.rf <- varImpPlot(mod.rf, type = 1, main = "Variable Importance Plot") %>%
  as.data.frame() %>%
  mutate(Variable = rownames(.)) %>%
  arrange(desc(`%IncMSE`)) %>%
  select(Variable, everything())

# From VarImpPlot description - "The second measure is the total decrease in node impurities from splitting on the variable, averaged over all trees. For classification, the node impurity is measured by the Gini index. For regression, it is measured by residual sum of squares."

coef.rf.rss <- varImpPlot(mod.rf, type = 2, main = "Variable Importance Plot") %>%
  as.data.frame() %>%
  mutate(Variable = rownames(.)) %>%
  arrange(desc(`IncNodePurity`)) %>%
  select(Variable, everything())

# Cross Validation

cv.mod.rf <- NA
for(i in 1:k){
  mod.rf.cv <- randomForest(newfirms ~., data = ic2df_std_nodummies[folds != i,], importance = TRUE, ntree  = 500, mtry = mtry.least)
  pred.mod.rf.cv <- predict(mod.rf.cv, ic2df_std_nodummies[folds == i,])
  cv.mod.rf[i] <- mean((ic2df_std_nodummies$newfirms[folds == i] - pred.mod.rf.cv)^2)
}
cv.mod.rf.avg <- mean(cv.mod.rf)

```

```{r random forest coefficients}
kable(coef.rf, align = 'c')
```

The random forest model was tuned to select the optimal mtry  value (the number of variables to randomly sample as candidates at each split) to minimize the OOB error rate. The tuning plot is below:

```{r RF tuning plot 1}
plot(mod.rf.tune)
```

The top 15 variables in terms of contribution to percentage increase in node purity (residual sum of squares) are:

```{r random forest coefficients 2}
kable(coef.rf.rss, align = 'c')
```

Test MSE for random forest model is `r mse.mod.rf`.
`r k`-fold CV error for random forest model is `r cv.mod.rf.avg`. 

# Extreme gradient Boosting

```{r XGBoost, include=FALSE}
# First, we'll install and load the necessary libraries
#install.packages("xgboost")
#install.packages("superml")
library(xgboost)
library(superml)

# Now, we'll define the xgboost model and set some initial hyperparameters. Using x and y matrices from lasso regression as inputs.
xgb_model <- xgboost(data = x[train,], label = y[train], 
                     nrounds = 100, objective = "reg:squarederror", eta = 0.1)

# Next, we'll perform a grid search to tune the hyperparameters
param_grid <- list(max_depth = c(3, 5, 7),
                   subsample = c(0.5, 0.75, 1.0),
                   colsample_bytree = c(0.5, 0.75, 1.0),
                   lambda = c(0, 0.5, 1.0),
                   alpha = c(0, 0.5, 1.0))

xgb <- XGBTrainer$new()
xgb_grid <- GridSearchCV$new(trainer = xgb,
                             parameters = param_grid,
                             n_folds = 5,
                             scoring = 'mse')

# Now we'll fit the model to the training data
#xgb_grid$fit(x[train,], y[train])
xgb_grid$fit(ic2df_std[train,], "newfirms")
xgb_grid_best <- xgb_grid$best_iteration() %>% as.data.frame()

xgb_model <- xgboost(data = x[train,], label = y[train], 
                     nrounds = 100, objective = "reg:squarederror", eta = 0.1,
                     max_depth = xgb_grid_best$max_depth,
                     subsample = xgb_grid_best$subsample,
                     colsample_bytree = xgb_grid_best$colsample_bytree,
                     lambda = xgb_grid_best$lambda,
                     alpha = xgb_grid_best$alpha)


# Finally, we'll output the test error rate
xg_predictions <- predict(xgb_model, x[test,])
mse.mod.xgb <- mean((xg_predictions - y[test])^2)

#Cross Validation

cv.mod.xgb <- NA

for(i in 1:k){
  mod.xgb.cv <- xgboost(data = x[folds != i,], label = y[folds != i], 
                     nrounds = 100, objective = "reg:squarederror", eta = 0.1,
                     max_depth = xgb_grid_best$max_depth,
                     subsample = xgb_grid_best$subsample,
                     colsample_bytree = xgb_grid_best$colsample_bytree,
                     lambda = xgb_grid_best$lambda,
                     alpha = xgb_grid_best$alpha)
  pred.mod.xgb.cv <- predict(mod.xgb.cv, x[folds == i,])
  cv.mod.xgb[i] <- mean((y[folds == i] - pred.mod.xgb.cv)^2)
}
cv.mod.xgb.avg <- mean(cv.mod.xgb)
```

```{r XG Boost table and figure}
#Variable importance
coef.xgb <- xgb.importance(model = xgb_model) %>%
  rename(Variable = Feature)
coef.xgb[1:15,]

library("Ckmeans.1d.dp")
xgb.ggplot.importance(xgb.importance(model = xgb_model))

```

Test MSE for extreme gradient boosting model is `r mse.mod.xgb`.
`r k`-fold CV error for extreme gradient boosting model is `r cv.mod.xgb.avg`. 

# Comparison of Test MSE

```{r mse table}
# Combine MSEs from different models to create a summary table
mse.table <- data.frame(Model = c("Linear Regression", "Forward Subset Selection", "Backward Subset Selection","Lasso Regression", "Random Forest", "XG Boost"),
                        TestMSE = round(c(mse.mod.lm1, mse.mod.lm.fwd, mse.mod.lm.bck, mse.mod.lasso, mse.mod.rf, mse.mod.xgb),6))
kable(mse.table, align = 'c')
```

# Comparison of 10-fold CV error

```{r cv table}
# Combine MSEs from different models to create a summary table
cv.table <- data.frame(Model = c("Linear Regression", "Forward Subset Selection", "Backward Subset Selection","Lasso Regression", "Random Forest", "XG Boost"),
                        TestMSE = round(c(cv.mod.lm.avg, min(cv.mod.subset.fwd), min(cv.mod.subset.bck), cv.mod.lasso.avg, cv.mod.rf.avg, cv.mod.xgb.avg),6))
kable(cv.table, align = 'c')
```


# Variable appearance across models

```{r common variables table}

common_vars <- data.frame(Variables = names(mod.lm1[["coefficients"]]))
common_vars$`Linear Model` <- if_else(common_vars$Variables %in% coef.lm$Variable, 1,0)
common_vars$`Forward Subset Selection` <- if_else(common_vars$Variables %in% coef.subset.fwd$Variable, 1,0)
common_vars$`Backward Subset Selection` <- if_else(common_vars$Variables %in% coef.subset.bck$Variable, 1,0)
#common_vars$`Best Subset Selection` <- if_else(common_vars$Variables %in% coef.subset.best$Variable, 1,0)
common_vars$`Lasso Regression` <- if_else(common_vars$Variables %in% coef.lasso$Variable, 1,0)
common_vars$`Random Forest MSE` <- if_else(common_vars$Variables %in% coef.rf$Variable, 1,0)
common_vars$`Random Forest RSS` <- if_else(common_vars$Variables %in% coef.rf.rss$Variable, 1,0)
common_vars$`XG Boost` <- if_else(common_vars$Variables %in% coef.xgb$Variable, 1,0)
common_vars <- mutate(common_vars, `Total Appearances` = `Linear Model` + 
                       `Forward Subset Selection` +
                       `Backward Subset Selection` +
                        #`Best Subset Selection` +
                        `Lasso Regression` +
                        `Random Forest MSE` +
                        `Random Forest RSS` +
                        `XG Boost`) %>%
  arrange(desc(`Total Appearances`)) %>%
  mutate(SlNo = seq_along(1:nrow(.))) %>%
  select(SlNo, everything())

kable(common_vars, align = 'c')

```


```{r ranking variables}

coef.lm$rank.lm <- seq(1:nrow(coef.lm))
coef.subset.bck$rank.bck <- seq(1:nrow(coef.subset.bck))
coef.subset.fwd$rank.fwd <- seq(1:nrow(coef.subset.fwd))
coef.lasso$rank.lasso <- seq(1:nrow(coef.lasso))
coef.rf$rank.rf <- seq(1:nrow(coef.rf))
coef.rf.rss$rank.rf.rss <- seq(1:nrow(coef.rf.rss))
coef.xgb$rank.xgb <- seq(1:nrow(coef.xgb))

variable_ranks <- data.frame(Variable = names(mod.lm1[["coefficients"]])) %>%
  left_join(select(coef.lm, Variable, rank.lm), by = "Variable") %>%
  left_join(select(coef.subset.bck, Variable, rank.bck), by = "Variable") %>%
  left_join(select(coef.subset.fwd, Variable, rank.fwd), by = "Variable") %>%
  left_join(select(coef.lasso, Variable, rank.lasso), by = "Variable") %>%
  left_join(select(coef.rf, Variable, rank.rf), by = "Variable") %>%
  left_join(select(coef.rf.rss, Variable, rank.rf.rss), by = "Variable") %>%
  left_join(select(coef.xgb, Variable, rank.xgb), by = "Variable") %>%
  mutate_all(replace_na, 0) %>%
  mutate(Total = rank.lm+rank.fwd+rank.bck+rank.lasso+rank.rf+rank.rf.rss+rank.xgb) %>%
  mutate_all(replace, 0, "NA") %>%
  arrange(desc(Total))

# write_csv(variable_ranks, "~/Box/ic2/data/variable_ranks.csv")

```

# Variable Ranking

```{r Calculate ranking}

# variable_ranks <- read_csv("~/Box/ic2/data/variable_ranks.csv")

# NEW CODE FROM MARK 

# NEW CODE FROM MARK: 
variable_ranks_test <- variable_ranks %>% 
  mutate(across(!Variable, as.numeric))

df1 <- variable_ranks_test %>% 
  na_if(0) %>% 
  replace(., is.na(.), nrow(variable_ranks)+1) %>% 
  mutate(rank.lm = rank.lm*cv.table$TestMSE[cv.table$Model == 'Linear Regression'],
         rank.bck = rank.bck*cv.table$TestMSE[cv.table$Model == 'Backward Subset Selection'],
         rank.fwd = rank.fwd*cv.table$TestMSE[cv.table$Model == 'Forward Subset Selection'],
         rank.lasso = rank.lasso*cv.table$TestMSE[cv.table$Model == 'Lasso Regression'],
         rank.rf = rank.rf*cv.table$TestMSE[cv.table$Model == 'Random Forest'],
         rank.rf.rss = rank.rf.rss*cv.table$TestMSE[cv.table$Model == 'Random Forest'],
         rank.xgb = rank.xgb*cv.table$TestMSE[cv.table$Model == 'XG Boost']) %>%
  rowwise() %>% 
  mutate(importance_n = mean(c(rank.lm,rank.bck,rank.fwd,rank.lasso,rank.rf,rank.rf.rss,rank.xgb))) %>% 
  arrange(importance_n) %>% 
  #mutate(importance_rank = rank(importance)) %>% 
  select(Variable,importance_n) # Add everything() to see other variables

df2 <- variable_ranks_test %>% 
  na_if(0) %>% 
  mutate(rank.lm = replace_na(rank.lm, as.numeric(max(variable_ranks$rank.lm))+1),
    rank.bck = replace_na(rank.bck, as.numeric(max(variable_ranks$rank.bck))+1),
    rank.fwd = replace_na(rank.fwd, as.numeric(max(variable_ranks$rank.fwd))+1),
    rank.lasso = replace_na(rank.lasso, as.numeric(max(variable_ranks$rank.lasso))+1),
    rank.rf = replace_na(rank.rf, as.numeric(max(variable_ranks$rank.rf))+1),
    rank.rf.rss = replace_na(rank.rf.rss, as.numeric(max(variable_ranks$rank.rf.rss))+1),
    rank.xgb = replace_na(rank.xgb, as.numeric(max(variable_ranks$rank.xgb))+1)) %>% 
  mutate(rank.lm = rank.lm*cv.table$TestMSE[cv.table$Model == 'Linear Regression'],
         rank.bck = rank.bck*cv.table$TestMSE[cv.table$Model == 'Backward Subset Selection'],
         rank.fwd = rank.fwd*cv.table$TestMSE[cv.table$Model == 'Forward Subset Selection'],
         rank.lasso = rank.lasso*cv.table$TestMSE[cv.table$Model == 'Lasso Regression'],
         rank.rf = rank.rf*cv.table$TestMSE[cv.table$Model == 'Random Forest'],
         rank.rf.rss = rank.rf.rss*cv.table$TestMSE[cv.table$Model == 'Random Forest'],
         rank.xgb = rank.xgb*cv.table$TestMSE[cv.table$Model == 'XG Boost']) %>%
  rowwise() %>% 
  mutate(importance_m = mean(c(rank.lm,rank.bck,rank.fwd,rank.lasso,rank.rf,rank.rf.rss,rank.xgb))) %>% 
  arrange(importance_m) %>% 
  select(Variable,importance_m) # Add everything() to see other variables

importance_ranks <- 
  variable_ranks_test %>% 
  full_join(df1) %>% 
  full_join(df2) %>% 
  mutate(rank_importance_n = as.integer(rank(importance_n)),
    rank_importance_m = as.integer(rank(importance_m))) %>% 
    select(Variable,rank_importance_n,rank_importance_m,importance_n,importance_m,everything())
```

These two "importance ranks" have different penalties for not appearing in a model: 
* 'importance1' gives NAs (of variables not in the model) a value of n+1, where n = the total number of variables in the largest model.

```{r}
importance_ranks %>%
  select(Variable,rank_importance_n) %>%
  arrange(rank_importance_n) %>%
  kable(align = 'c')
```

* 'importance2' gives a the NAs a value of m, where m+1, where m = the number the number of variables included within a specific model

```{r}
importance_ranks %>%
  select(Variable,rank_importance_m) %>%
  arrange(rank_importance_m) %>%
  kable(align = 'c')
```
